# Supplementary material for: Enhancement of Light Extraction Efficiency Using Wavy-Patterned PDMS Substrates
Source: Nanomaterials (Basel). 2025 Jan 27;15(3):198. doi: 10.3390/nano15030198 (PMC11821116; doi:10.3390/nano15030198)
Supplement: Supplementary file 1 [file nanomaterials-15-00198-s001.zip]

Archive with 1 entries (1 files):
- nanomaterials-3433150-supplementary.pdf
